# Supplementary material for: Effects of Size and Geographical Origin on Atlantic salmon, Salmo salar, Mucin O-Glycan Repertoire
Source: Mol Cell Proteomics. 2019 Mar 28;18(6):1183–96. doi: 10.1074/mcp.RA119.001319 (PMC6553937; doi:10.1074/mcp.RA119.001319)
Supplement: Supplementary table 1 [file 142931_2_supp_306791_pp104v.xlsx]

## Sheet: Sheet1
	All structures included have been characterized in at least one sample by MS/MS. * = Only confirmed by MS1 and retention time in this particular sample	Composition									Cohort 1 Tasmanian Skin 1			Cohort 1 Tasmanian Skin 2			Cohort 1 Tasmanian Skin 3			Cohort 1 Tasmanian Skin 4			Cohort 1 Tasmanian Skin 5			Cohort 2 Tasmanian Skin 1			Cohort 2 Tasmanian Skin 2			Cohort 2 Tasmanian Skin 3			Cohort 3 Tasmanian Skin 1			Cohort 3 Tasmanian Skin 2			Cohort 3 Tasmanian Skin 3			Cohort 4 Swedish Skin 1			Cohort 4 Swedish Skin 2
[M-H+]-	Suggested structure	Charge	m/z	Hex	HexNAc	NeuAc	NeuGc	Kdn	SO3	Fuc	Apex RT	Area	Relative abundance	Apex RT	Area	Relative abundance	Apex RT	Area	Relative abundance	Apex RT	Area	Relative abundance	Apex RT	Area	Relative abundance	Apex RT	Area	Relative abundance	Apex RT	Area	Relative abundance	Apex RT	Area	Relative abundance	Apex RT	Area	Relative abundance	Apex RT	Area	Relative abundance	Apex RT	Area	Relative abundance	Apex RT	Area	Relative abundance	Apex RT	Area	Relative abundance
384.2	Galβ1-3GalNAcol	1	384.2	1	1						6.53	2354.26	0.141183	6.43	6120.63	0.172757	6.55	2366.66	0.120478	6.64	4966.58	0.19393	6.61	4262.41	0.228623	10.56	93257.4	0.171104	10.56	108281	0.244692	10.7	98016.7	0.138874	7.4	7438.04	0.144835	7.95	5946.34	0.328895	7.67	11285.8	0.595228	11.01	44799.6	0.947994	11.2	28781.7	0.642807
425.1	GlcNAcß1-3GalNAcol	1	425.1		2						nd	0	0	nd	0	0	nd	0	0	nd	0	0	nd	0	0	10.93	3660.29	0.00671571	10.89	4607.39	0.0104118	10.99	11296	0.0160045	nd	0	0	nd	0	0	nd	0	0	11.64	4389.84	0.0928924	11.87	3450.8	0.0770697
425.1	GalNAcα1-3GalNAcol	1	425.1		2						9.19	6142.85	0.368383	9.19	20942.1	0.591098	9.23	5969.54	0.303886	9.21	27243.9	1.06379	9.23	13344.6	0.715765	12.47	48354.4	0.0887181	12.4	123014	0.277986	12.41	83244.6	0.117944	10.23	28005.3	0.545325	10.44	14289.2	0.790343	10.45*	5723.92	0.301887	14.93	67586.7	1.43019	15.21	218711	4.88466
464.1	S-Galß1-3GalNAcol	1	464.1	1	1				1		nd	0	0	nd	0	0	nd	0	0	nd	0	0	nd	0	0	nd	0	0	nd	0	0	nd	0	0	nd	0	0	nd	0	0	nd	0	0	nd	0	0	nd	0	0
472.2	Kdnα2-6GalNAcol	1	472.2		1			1			nd	0	0	nd	0	0	nd	0	0	nd	0	0	nd	0	0	11.4	33313.3	0.0611215	nd	0	0	11.32	35629.5	0.0504812	nd	0	0	nd	0	0	nd	0	0	12	2905.82	0.0614895	12.13	5596.38	0.124989
505.1	HexNAc-(S-)GalNAcol	1	505.1		2				1		nd	0	0	nd	0	0	nd	0	0	nd	0	0	nd	0	0	nd	0	0	nd	0	0	nd	0	0	nd	0	0	nd	0	0	nd	0	0	nd	0	0	nd	0	0
505.1	HexNAc-(S-)GalNAcol	1	505.1		2				1		nd	0	0	nd	0	0	nd	0	0	nd	0	0	nd	0	0	nd	0	0	nd	0	0	nd	0	0	nd	0	0	nd	0	0	nd	0	0	nd	0	0	nd	0	0
513.3	NeuAcα2-6GalNAcol	1	513.3		1	1					8.77	1.47414e+06	88.4032	8.67	2.60706e+06	73.5851	8.64	1.69377e+06	86.2231	8.62	1.67618e+06	65.4497	8.6	876561	47.016	13.42	3.3752e+07	61.9265	13.22	3.50689e+07	79.2487	12.97	6.52763e+07	92.4858	9.88	3.62934e+06	70.6712	10.1	1.09893e+06	60.7822	9.88	1.17387e+06	61.9113	16.14	3.11755e+06	65.9698	16.37	2.54036e+06	56.7361
529.2	NeuGcα2-6GalNAcol	1	529.2		1		1				nd	0	0	nd	0	0	nd	0	0	nd	0	0	8.51	341874	18.3371	13.16	1.56531e+07	28.7195	13.22	250685	0.566498	13.03*	434240	0.615247	9.71	713426	13.892	10.1	10180.7	0.563098	9.71	158252	8.34644	15.92	527981	11.1725	16.07	261812	5.84726
571.2	Fuc-GalNAcα1-3GalNAcol	1	571.2		2					1	10.48	3788.45	0.227191	10.56	24116.6	0.680699	10.59	7329.86	0.373135	10.6	33321.8	1.30112	10.62	15678.1	0.840926	14.09*	68597.5	0.125859	14.01	103613	0.234144	14*	89276.3	0.12649	11.75	11849.3	0.230732	11.95	7942.3	0.439292	11.8	3714.32	0.195898	16.42	134649	2.84928	16.74	464894	10.3829
571.2	Fuc-GlcNAcβ1-3GalNAcol	1	571.2		2					1	nd	0	0	nd	0	0	nd	0	0	nd	0	0	nd	0	0	nd	0	0	nd	0	0	nd	0	0	nd	0	0	nd	0	0	nd	0	0	17.58	18421.6	0.389816	17.89	48762.3	1.08905
587.2	Gal-GalNAcα1-3GlcNAcol	1	587.2	1	2						9.36	4440.83	0.266314	9.45	41519.4	1.1719	9.4	7706.77	0.392322	9.38	52938.7	2.0671	9.41	26118.5	1.40092	nd	0	0	nd	0	0	nd	0	0	nd	0	0	nd	0	0	nd	0	0	15.29	85488.5	1.809	15.6	5898.72	0.131741
587.2	Galβ1-3(GlcNAcβ1-6)GalNAcol	1	587.2	1	2						9.64	9816.36	0.588681	nd	0	0	9.74*	956.292	0.0486811	nd	0	0	nd	0	0	12.56	163388	0.299776	12.49	362887	0.820051	12.5	118836	0.168371	10.49	25555.5	0.497623	10.61	25291.6	1.39889	10.52	19026.8	1.0035	15.37	90077.7	1.90611	15.79	5968.55	0.133301
587.2	HexNAcß1-3Galß1-3GalNAcol	1	587.2	1	2						nd	0	0	nd	0	0	nd	0	0	nd	0	0	nd	0	0	nd	0	0	nd	0	0	nd	0	0	nd	0	0	10.85	4747.79	0.262602	10.77	4152.6	0.219013	nd	0	0	nd	0	0
587.2	Galβ1-4GlcNAcβ1-3GalNAcol	1	587.2	1	2						10.54*	10.54	0.000632077	10.56*	5384.36	0.151975	10.59*	1560.94	0.0794613	10.6*	3367.56	0.131493	10.56*	2189.21	0.117422	nd	0	0	nd	0	0	nd	0	0	nd	0	0	nd	0	0	nd	0	0	17.58	24042.4	0.508757	17.89	15435.9	0.344743
593.2	SO3+NeuAcα2-6GalNAcol	1	593.2		1	1			1		nd	0	0	nd	0	0	nd	0	0	nd	0	0	nd	0	0	19.59*	59600.1	0.109351	nd	0	0	19.39	57238.6	0.0810978	11.66*	2378.49	0.0463145	12.05	7117.32	0.393662	11.88	19470.7	1.02691	nd	0	0	nd	0	0
634.2	Galß1-3(Kdnα2-6)GalNAcol	1	634.2	1	1			1			nd	0	0	nd	0	0	nd	0	0	nd	0	0	nd	0	0	12.91	9536.39	0.0174969	nd	0	0	12.76*	7037.62	0.00997117	nd	0	0	nd	0	0	nd	0	0	15.53	15956.1	0.337643	15.75*	1652.22	0.0369004
667.2	HexNAc-Galß1-3(S-)GalNAcol	1	667.2	1	2				1		nd	0	0	nd	0	0	nd	0	0	nd	0	0	nd	0	0	nd	0	0	nd	0	0	nd	0	0	nd	0	0	nd	0	0	nd	0	0	nd	0	0	nd	0	0
675.2	GalNAcα1-3(Kdnα2-6)GalNAcol	1	675.2		2			1			nd	0	0	nd	0	0	nd	0	0	nd	0	0	nd	0	0	nd	0	0	nd	0	0	nd	0	0	nd	0	0	nd	0	0	nd	0	0	nd	0	0	18.53	5560.62	0.12419
675.2	Galβ1-3(NeuAcα2-6)GalNAcol	1	675.2	1	1	1					9.64	4345.79	0.260614	9.63	15617.8	0.440819	9.6	6606.24	0.336298	9.56	10304	0.402341	9.59	9864.07	0.529078	14.33	180313	0.330828	14.09	152805	0.345309	14	115576	0.163752	10.76	25639.9	0.499266	10.85	9903.91	0.54779	10.85	9903.91	0.522345	17.66	45655.1	0.966098	17.89	30672.5	0.685035
675.2	NeuAcα2-3Galβ1-3GalNAcol	1	675.2	1	1	1					11.25	5094.71	0.305527	11.25	10638.3	0.300271	11.2	6436.25	0.327644	11.1	9120.11	0.356113	11.11	6485.18	0.347845	16.78	219851	0.403372	16.58	277719	0.627589	16.41	151843	0.215137	12.54	54995.6	1.07088	12.65	26237.8	1.45123	12.65	26237.8	1.38382	20.69	13262.1	0.280635	20.96	4267.31	0.0953055
691.2	Galß1-3(NeuGcα2-6)GalNAcol	1	691.2	1	1		1				nd	0	0	nd	0	0	nd	0	0	nd	0	0	9.5	1427.4	0.0765614	nd	0	0	nd	0	0	nd	0	0	nd	0	0	nd	0	0	nd	0	0	17.58*	4761.48	0.100757	17.76*	2603.41	0.0581442
716.2	GlcNAcβ1-3(NeuAcα2-6)GalNAcol	1	716.2		2	1					9.83*	1597.62	0.0958081	9.81*	5337.62	0.150656	9.79*	1729.52	0.0880432	9.7*	3360.18	0.131205	9.74*	897.647	0.048147	14.59*	28017.4	0.0514049	14.35	49618.6	0.112128	14.17	75919.4	0.107565	nd	0	0	nd	0	0	nd	0	0	17.89	13005.3	0.275203	18.12	13099.1	0.292554
716.2	GalNAcα1-3(NeuAcα2-6)GalNAcol	1	716.2		2	1					11.89	51493	3.088	11.87	350369	9.88928	11.82	69674.6	3.54686	11.78	198706	7.75887	11.74	131869	7.07306	17.59	266356	0.488697	17.49	1.4958e+06	3.38021	17.4	928734	1.31586	13.27	26579.1	0.517553	13.42	129358	7.15488	13.19	23827.3	1.25668	21.66	170980	3.61808	21.87	548688	12.2543
732.3	GalNAcα1-3(NeuGcα2-6)GalNAcol	1	732.3		2		1				nd	0	0	nd	0	0	nd	0	0	nd	0	0	11.55	65587.3	3.5179	17.32	106696	0.19576	nd	0	0	nd	0	0	nd	0	0	nd	0	0	nd	0	0	21.36	30546.8	0.646395	21.55	59090.6	1.31972
733.3	Fuc-HexNAc-Galβ1-3GalNAcol	1	733.3	1	2					1	11.89	7077.03	0.424405	11.96	13590.5	0.383597	11.91	16020	0.815515	11.97	22544.7	0.880303	12.01	2135.98	0.114567	15.36	362535	0.665161	15.4	734855	1.66062	15.28	360661	0.510997	13.09	107073	2.08496	13.24	121994	6.74752	13.19	80754.9	4.25912	20.57	5477.05	0.115899	20.43	3083.73	0.0688716
733.3	Fuc-HexNAc-Galβ1-3GalNAcol	1	733.3	1	2					1	nd	0	0	nd	0	0	nd	0	0	nd	0	0	nd	0	0	nd	0	0	nd	0	0	nd	0	0	nd	0	0	nd	0	0	nd	0	0	nd	0	0	nd	0	0
733.3	Galβ1-3(Fuc-GlcNAcβ1-6)GalNAcol	1	733.3	1	2					1	12.84*	1581.2	0.0948235	12.84	7598.05	0.214457	nd	0	0	nd	0	0	nd	0	0	nd	0	0	nd	0	0	nd	0	0	nd	0	0	nd	0	0	nd	0	0	nd	0	0	nd	0	0
749.3	Galβ1-3(Galβ1-4GlcNAcβ1-6)GalNAcol	1	749.3	2	2						11.56	4256.03	0.255232	11.69	17852.9	0.503904	11.6	5872.11	0.298926	11.6	25877.1	1.01042	11.64	23080.7	1.23798	15.19*	10972.8	0.0201324	15.14*	24454	0.0552609	15.02	54715.8	0.0775234	12.72	12093.7	0.235492	nd	0	0	12.92*	5845.58	0.308304	19.24	19432.9	0.411216	19.54*	2385.53	0.0532782
749.3	Galβ1-4GlcNAcβ1-3Galβ1-3GalNAcol	1	749.3	2	2						nd	0	0	nd	0	0	nd	0	0	nd	0	0	nd	0	0	nd	0	0	nd	0	0	nd	0	0	nd	0	0	nd	0	0	nd	0	0	20.01	7712.77	0.163208	20.35*	2426.2	0.0541865
755.2	S+Hexß1-3(NeuAcα2-6)GalNAcol	1	755.2	1	1	1			1		nd	0	0	nd	0	0	nd	0	0	nd	0	0	nd	0	0	19.5	362210	0.664565	19.37	249988	0.564921	19.3	160764	0.227776	12.29	24039.1	0.468094	12.56	14506.5	0.802361	12.3	17235.1	0.909001	nd	0	0	nd	0	0
790.3	HexNAc-Gal-GalNAcα1-3GalNAcol	1	790.3	1	3						nd	0	0	nd	0	0	nd	0	0	nd	0	0	nd	0	0	nd	0	0	nd	0	0	nd	0	0	nd	0	0	nd	0	0	nd	0	0	17.74	15044	0.318343	nd	0	0
790.3	HexNAc-Galb1-3(GlcNAcb1-6)GalNAcol	1	790.3	1	3						nd	0	0	nd	0	0	nd	0	0	nd	0	0	nd	0	0	nd	0	0	nd	0	0	nd	0	0	nd	0	0	12.24*	1562.7	0.0864336	12.15	3908.74	0.206152	nd	0	0	nd	0	0
790.3	GlcNAcβ1-6(Gal1-3)GalNAcα1-3GalNAcol	1	790.3	1	3						11.36	7980.93	0.478611	11.41	66280.4	1.87079	11.44	13227	0.673333	11.42	93099.7	3.63526	11.46	49359.2	2.64748	14.93	118321	0.217089	14.87	220763	0.49888	14.85	87825.7	0.124435	12.54	37365.2	0.727583	12.71	6772.94	0.374615	12.64	22082.9	1.16468	19.01	27045	0.572293	nd	0	0
790.3	Galß1-3(HexNAc-GlcNAcß1-6)GalNAcol	1	790.3	1	3						nd	0	0	nd	0	0	nd	0	0	nd	0	0	nd	0	0	nd	0	0	nd	0	0	nd	0	0	nd	0	0	nd	0	0	nd	0	0	nd	0	0	19.3	14654.2	0.327285
804.2	NeuAc-NeuAc-GalNAcol	1	804.2		1	2					nd	0	0	nd	0	0	nd	0	0	nd	0	0	nd	0	0	nd	0	0	nd	0	0	nd	0	0	nd	0	0	nd	0	0	nd	0	0	nd	0	0	nd	0	0
837.3	Gal-GalNAcα1-3(Kdnα2-6)GalNAcol	1	837.3	1	2			1			nd	0	0	nd	0	0	nd	0	0	nd	0	0	nd	0	0	15.45*	43695.1	0.0801695	nd	0	0	15.19	38555.9	0.0546275	nd	0	0	nd	0	0	nd	0	0	18.28	6342.21	0.134206	nd	0	0
862.3	Fuc-GalNAcα1-3(NeuAcα2-6)GalNAcol	1	862.3		2	1				1	12.92*	3090.71	0.185348	12.93	21847.4	0.616649	12.8	3971.98	0.202198	12.74	15124.8	0.590578	12.67	8390.96	0.450065	19.13'	19907.2	0.0365247	18.89	76422.7	0.1727	18.75	68060.9	0.0964312	nd	0	0	nd	0	0	nd	0	0	23.17	49769.4	1.05316	23.4	74564.4	1.66531
878.3	Fuc-GalNAcα1-3(NeuGcα2-6)GalNAcol	1	878.3		2		1			1	nd	0	0	nd	0	0	nd	0	0	nd	0	0	12.47	2975.56	0.1596	nd	0	0	nd	0	0	nd	0	0	nd	0	0	nd	0	0	nd	0	0	22.85	11740	0.248428	23.07	9749.82	0.217751
878.3	NeuAcα2-3HexNAc-Galß1-3GalNAcol	1	878.3	1	2	1					nd	0	0	nd	0	0	nd	0	0	nd	0	0	nd	0	0	nd	0	0	nd	0	0	nd	0	0	nd	0	0	nd	0	0	nd	0	0	nd	0	0	nd	0	0
878.3	HexNAc-Galß1-3(NeuAcα2-6)GalNAcol	1	878.3	1	2	1					nd	0	0	nd	0	0	nd	0	0	nd	0	0	nd	0	0	nd	0	0	nd	0	0	nd	0	0	nd	0	0	nd	0	0	nd	0	0	nd	0	0	nd	0	0
878.3	Hex-GlcNAcβ1-3(NeuAcα2-6)GalNAcol	1	878.3	1	2	1					11.62*	2526.56	0.151516	11.6*	7775.48	0.219466	11.55*	2394.73	0.121906	11.51*	3740.33	0.146049	11.46*	2361.63	0.126671	16.96*	39996	0.0733826	16.76*	41372.8	0.0934941	16.58	73501.1	0.104139	nd	0	0	nd	0	0	nd	0	0	20.88	9559.5	0.202287	21.14	7398.6	0.165239
878.3	Hex-GalNAcα1-3(NeuAcα2-6)GalNAcol	1	878.3	1	2	1					12.29*	2828.36	0.169615	12.24	24780.4	0.699435	12.14*	4369.56	0.222437	12.06	18580	0.725493	12.01	7318.09	0.392519	17.96*	23197.4	0.0425614	17.77	404244	0.913509	17.76	92547.5	0.131125	nd	0	0	13.66	16536.9	0.914666	nd	0	0	22.04	86924.2	1.83938	22.28*	2868.16	0.0640571
878.3	NeuAcα2-3Galβ1-3(GlcNAcβ1-6)GalNAcol	1	878.3	1	2	1					13.27*	2332.95	0.139906	13.31*	6362.98	0.179597	13.25	3654.86	0.186055	13.2*	3030.41	0.118328	13.12*	3447.54	0.184915	19.22	66565.5	0.122131	19.08	332420	0.751202	18.94	81342.4	0.115249	14.69	11299.4	0.220025	14.79	10134.8	0.560561	14.64*	6522.44	0.344002	nd	0	0	nd	0	0
894.3	Hex-GalNAc1-3(NeuGcα2-6)GalNAcol	1	894.3	1	2		1				nd	0	0	nd	0	0	nd	0	0	nd	0	0	nd	0	0	nd	0	0	nd	0	0	nd	0	0	nd	0	0	nd	0	0	nd	0	0	21.66	14423.5	0.305213	nd	0	0
894.3	Hex-GalNAc1-3(NeuGcα2-6)GalNAcol	1	894.3	1	2		1				nd	0	0	nd	0	0	nd	0	0	nd	0	0	nd	0	0	nd	0	0	nd	0	0	nd	0	0	nd	0	0	nd	0	0	nd	0	0	nd	0	0	nd	0	0
895.3	Gal-(Fuc-)HexNAc-Galß1-3GalNAcol	1	895.3	2	2					1	nd	0	0	nd	0	0	nd	0	0	nd	0	0	nd	0	0	nd	0	0	nd	0	0	nd	0	0	nd	0	0	nd	0	0	nd	0	0	nd	0	0	nd	0	0
895.3	Galß1-3(Gal-(Fuc-)GlcNAcß1-6)GalNAcol	1	895.3	2	2					1	nd	0	0	nd	0	0	nd	0	0	nd	0	0	nd	0	0	nd	0	0	nd	0	0	nd	0	0	nd	0	0	nd	0	0	nd	0	0	nd	0	0	nd	0	0
895.3	Galß1-3(Fuc-Gal-GlcNAcß1-6)GalNAcol	1	895.3	2	2					1	nd	0	0	nd	0	0	nd	0	0	nd	0	0	nd	0	0	nd	0	0	nd	0	0	nd	0	0	nd	0	0	nd	0	0	nd	0	0	nd	0	0	nd	0	0
936.3	HexNAc-(Fuc-)HexNAc-Galß1-3GalNAcol	1	936.3	1	3					1	nd	0	0	nd	0	0	nd	0	0	nd	0	0	nd	0	0	nd	0	0	nd	0	0	nd	0	0	nd	0	0	nd	0	0	nd	0	0	20.33	11270.1	0.238484	20.72	74591.7	1.66592
936.3	HexNAc-Galß1-3(Fuc-GlcNAcß1-6)GalNAcol	1	936.3	1	3					1	nd	0	0	nd	0	0	nd	0	0	nd	0	0	nd	0	0	nd	0	0	nd	0	0	nd	0	0	nd	0	0	nd	0	0	nd	0	0	nd	0	0	nd	0	0
936.3	Fuc-HexNAc-Gal-GalNAcα1-3GalNAcol	1	936.3	1	3					1	12.47*	3094.9	0.185599	12.61	10184.5	0.28746	12.56	3178.25	0.161792	12.59	13701.7	0.535009	12.61	19260.5	1.03308	16.16	109905	0.201649	16.12	218257	0.493215	16.06	82404.3	0.116753	13.79	29051.4	0.565695	13.85	39368.8	2.17751	13.85	20850.6	1.09969	21.96	17252.7	0.365082	nd	0	0
936.3	Fuc-HexNAc-Galß1-3(GlcNAcß1-6)GalNAcol	1	936.3	1	3					1	13.1	5166.28	0.309818	13.22*	7520.01	0.212255	13.15	9870.83	0.502485	13.2	15227.3	0.59458	13.22	16448.7	0.882257	16.78	267711	0.491183	16.76	523811	1.18371	16.76	274157	0.388436	14.31	52978.7	1.03161	14.5	71599.4	3.9602	14.45	72526.7	3.82515	nd	0	0	nd	0	0
936.3	Fuc-HexNAc-Gal-GlcNAcß1-3GalNAcol	1	936.3	1	3					1	16.8*	932.169	0.0559016	16.89	3479.34	0.0982056	16.86*	1745.71	0.0888674	16.9*	1925.05	0.0751674	16.97	2233.53	0.1198	21.05	19670.9	0.0360911	21.06	51036.6	0.115332	21.05	36130.9	0.0511916	nd	0	0	nd	0	0	nd	0	0	nd	0	0	nd	0	0
952.3	Galß1-4HexNAc1-4Gal-GlcNAcβ1-3GalNAcol	1	952.3	2	3						12.78	1569.33	0.0941115	12.84	6092.19	0.171954	12.87	1418.75	0.0722229	12.87	3530.41	0.137852	12.88	5012.51	0.268856	nd	0	0	nd	0	0	nd	0	0	nd	0	0	nd	0	0	nd	0	0	20.82	17837.5	0.377455	nd	0	0
952.3	Gal-GlcNAcβ1-6(Gal1-3)GalNAca1-3GalNAcol	1	952.3	2	3						13.1	9191.65	0.551217	13.12	40449	1.14169	13.15	12995.9	0.661569	13.1	74884.7	2.92402	13.12	29934.1	1.60557	17.05*	14792.2	0.02714	16.94	76355.7	0.172548	16.95*	62973	0.0892225	14.31	18842.3	0.366902	nd	0	0	14.45*	3469.37	0.182979	21.36	5064.7	0.107173	nd	0	0
952.4	HexNAc-Galß1-3(Gal-GlcNAcß1-6)GalNAcol	1	952.4	2	3						nd	0	0	nd	0	0	nd	0	0	nd	0	0	nd	0	0	nd	0	0	nd	0	0	nd	0	0	nd	0	0	nd	0	0	nd	0	0	nd	0	0	nd	0	0
958.1	S+Gal-GalNAcα1-3(NeuAcα2-6)GalNAcol	1	958.1	1	2	1			1		nd	0	0	nd	0	0	nd	0	0	nd	0	0	nd	0	0	nd	0	0	nd	0	0	nd	0	0	nd	0	0	nd	0	0	nd	0	0	nd	0	0	nd	0	0
966.2	NeuAca2-3Galb1-3(NeuAca2-6)GalNAcol	1	966.2	1	1	2					12.47	18661.4	1.11911	12.43	44429.6	1.25404	12.24	42731.5	2.1753	12.06	40737.2	1.59066	12.06	40675.4	2.1817	20.77	1.69518e+06	3.11023	20.69	1.13798e+06	2.57161	20.48	917340	1.29972	13.89	159541	3.10662	14.04	73854.6	4.08493	13.76	83311.2	4.39394	23.95	5761.24	0.121912	nd	0	0
993.4	HexNAc-Gal1-3(GlcNAcβ1-6)GalNAcα1-3GalNAcol	1	993.4	1	4						nd	0	0	nd	0	0	nd	0	0	nd	0	0	nd	0	0	nd	0	0	nd	0	0	nd	0	0	13.36	2534.54	0.0493531	13.51	1453.38	0.0803872	nd	0	0	nd	0	0	nd	0	0
1007.2	GalNAcα1-3(NeuAc-NeuAcα1-6)GalNAcol	1	1007.2		2	2					nd	0	0	nd	0	0	nd	0	0	nd	0	0	nd	0	0	nd	0	0	nd	0	0	nd	0	0	nd	0	0	nd	0	0	nd	0	0	nd	0	0	nd	0	0
1024.3	Fuc-HexNAc-Galß1-3(NeuAcα2-6)GalNAcol	1	1024.3	1	2	1				1	nd	0	0	nd	0	0	nd	0	0	nd	0	0	nd	0	0	19.22	47462.9	0.0870826	19.08	121087	0.273633	18.94	71322.1	0.101052	15.1	9260.4	0.18032	15.11	5686.21	0.314507	15.02	7243.08	0.38201	nd	0	0	nd	0	0
1024.3	NeuAcα2-3Galß1-3(Fuc-GlcNAcß1-6)GalNAcol	1	1024.3	1	2	1				1	nd	0	0	nd	0	0	nd	0	0	nd	0	0	nd	0	0	24.17*	6140.19	0.0112657	24.08	41196.1	0.0930949	23.99*	8692.97	0.0123165	nd	0	0	nd	0	0	nd	0	0	nd	0	0	nd	0	0
1040.3	Gal-HexNAc-Galß1-3(NeuAcα2-6)GalNAcol	1	1040.3	2	2	1					nd	0	0	nd	0	0	nd	0	0	nd	0	0	nd	0	0	nd	0	0	nd	0	0	nd	0	0	nd	0	0	nd	0	0	nd	0	0	nd	0	0	nd	0	0
1040.3	NeuAcα2-3Galß1-3(Gal-GlcNAcß1-6)GalNAcol	1	1040.3	2	2	1					nd	0	0	nd	0	0	nd	0	0	nd	0	0	nd	0	0	25.06	10031.3	0.0184049	nd	0	0	25	15665	0.0221948	nd	0	0	nd	0	0	nd	0	0	nd	0	0	nd	0	0
1041.4	Fuc-Galß1-3(Fuc-Galß1-4GlcNAcß1-6)GalNAcol	1	1041.4	2	2					2	nd	0	0	nd	0	0	nd	0	0	nd	0	0	nd	0	0	nd	0	0	nd	0	0	nd	0	0	nd	0	0	nd	0	0	nd	0	0	nd	0	0	nd	0	0
1046.2	NeuAcα2-3Galß1-3(NeuAcα2-6)(S-)GalNAcol	1	1046.2	1	1	2			1		nd	0	0	nd	0	0	nd	0	0	nd	0	0	nd	0	0	nd	0	0	nd	0	0	nd	0	0	nd	0	0	nd	0	0	nd	0	0	nd	0	0	nd	0	0
1046.2	S+NeuAcα2-3Galß1-3(NeuAcα2-6)GalNAcol	1	1046.2	1	1	2			1		nd	0	0	nd	0	0	nd	0	0	nd	0	0	nd	0	0	nd	0	0	nd	0	0	nd	0	0	nd	0	0	nd	0	0	nd	0	0	nd	0	0	nd	0	0
1081.3	NeuAcα2-3HexNAc-Galß1-3(GlcNAcß1-6)GalNAcol	1	1081.3	1	3	1					nd	0	0	nd	0	0	nd	0	0	nd	0	0	nd	0	0	nd	0	0	nd	0	0	nd	0	0	nd	0	0	nd	0	0	nd	0	0	nd	0	0	nd	0	0
1081.3	NeuAcα2-3HexNAc-Gal-GalNAcα1-3GlcNAcol	1	1081.3	1	3	1					nd	0	0	nd	0	0	nd	0	0	nd	0	0	nd	0	0	nd	0	0	nd	0	0	nd	0	0	nd	0	0	nd	0	0	nd	0	0	nd	0	0	nd	0	0
1081.4	HexNAc-Gal-GalNAcα1-3(NeuAcα1-6)GalNAcol	1	1081.4	1	3	1					nd	0	0	nd	0	0	nd	0	0	nd	0	0	nd	0	0	nd	0	0	nd	0	0	nd	0	0	nd	0	0	nd	0	0	nd	0	0	nd	0	0	nd	0	0
1081.4	Gal1-3(GlcNAcβ1-6)GalNAcα1-3(NeuAcα2-6)GalNAcol	1	1081.4	1	3	1					nd	0	0	nd	0	0	nd	0	0	nd	0	0	nd	0	0	nd	0	0	20.31	68634.3	0.155099	nd	0	0	nd	0	0	nd	0	0	nd	0	0	nd	0	0	nd	0	0
1081.4	Gal1-3(HexNAc-)HexNAc1-3(NeuAcα2-6)GalNAcol	1	1081.4	1	3	1					nd	0	0	nd	0	0	nd	0	0	nd	0	0	nd	0	0	nd	0	0	nd	0	0	nd	0	0	nd	0	0	nd	0	0	nd	0	0	nd	0	0	nd	0	0
1082.4	Fuc-HexNAc-Galβ1-3(Fuc-GlcNAcß1-6)GalNAcol	1	1082.4	1	3					2	nd	0	0	nd	0	0	nd	0	0	nd	0	0	nd	0	0	19.77*	15802.6	0.0289938	19.74*	37527.4	0.0848044	19.75	25085.3	0.0355418	nd	0	0	17	3525.97	0.195023	16.91	1202.51	0.0634222	nd	0	0	nd	0	0
1098.3	Fuc-HexAc-Galβ1-3(Gal-GlcNAcβ1-6)GalNAcol	1	1098.3	2	3					1	14.61*	646.115	0.0387471	14.66	3038.71	0.0857685	14.71*	698.299	0.0355477	14.66	2712.3	0.105907	14.7	5841.55	0.313323	nd	0	0	nd	0	0	nd	0	0	15.85*	3298.22	0.0642236	nd	0	0	15.84*	2290.83	0.120821	nd	0	0	nd	0	0
1098.3	Galβ1-3(Gal-(Fuc-)HexNAc-GlcNAcβ1-6)GalNAcol	1	1098.3	2	3					1	nd	0	0	15.92	12939.8	0.36523	15.85*	616.895	0.0314037	15.96	28305.6	1.10525	15.91	3793.48	0.203471	20.31	23786.6	0.0436425	20.21	69310.8	0.156628	nd	0	0	17.26*	1797.99	0.0350108	nd	0	0	17.26	2118.51	0.111733	nd	0	0	nd	0	0
1098.3	Fuc-HexNAc-Gal-HexNAc-Galß1-3GalNAcol	1	1098.3	2	3					1	nd	0	0	nd	0	0	nd	0	0	nd	0	0	nd	0	0	nd	0	0	nd	0	0	nd	0	0	nd	0	0	nd	0	0	nd	0	0	nd	0	0	nd	0	0
1098.3	Fuc-HexNAc-Galβ1-3(Gal-GlcNAcβ1-6)GalNAcol	1	1098.3	2	3					1	16.72*	1260.22	0.0755745	16.89	9856.92	0.278215	16.86*	1921.88	0.0978354	16.96	6979.7	0.272536	16.93	13610.1	0.730006	20.95	19854	0.0364271	21.06	54723.1	0.123663	21.05	20128.7	0.0285191	18.05	4522.29	0.0880589	18.13	1006.53	0.0556716	18.24	4337.83	0.228783	nd	0	0	nd	0	0
1098.3	HexNAc-Galβ1-3(Fuc-Galβ1-4GlcNAcβ1-6)GalNAcol	1	1098.3	2	3					1	17.49	3583.8	0.214918	17.45*	3420.44	0.0965431	17.57*	294.814	0.0150078	nd	0	0	17.56*	3503.98	0.187943	nd	0	0	nd	0	0	nd	0	0	nd	0	0	nd	0	0	nd	0	0	nd	0	0	nd	0	0
1114.4	Galß1-3(GlcNAcβ1-6(Gal1-3)Gal-GlcNAcß1-6)GalNAcol	1	1114.4	3	3						nd	0	0	nd	0	0	nd	0	0	nd	0	0	nd	0	0	nd	0	0	nd	0	0	nd	0	0	nd	0	0	nd	0	0	nd	0	0	nd	0	0	nd	0	0
1139.3	Fuc-HexNAc-Galβ1-3(HexNAc-GlcNAcβ1-6)GalNAcol	1	1139.3	1	4					1	13.27	6959.44	0.417353	13.31	29915.3	0.84437	13.34	9123.98	0.464466	13.3	30101.5	1.17537	13.32	54820.3	2.94039	17.14	238508	0.437603	17.13	591985	1.33777	17.04	278283	0.394282	14.5	75227.1	1.46484	14.6	24533.4	1.35696	14.64	34966.8	1.8442	21.36*	3006.99	0.0636302	21.72*	2395.79	0.0535073
1139.3	Fuc-HexNAc-HexNAc-Galβ1-3(GlcNAcβ1-6)GalNAcol	1	1139.3	1	4					1	13.49	2838.16	0.170202	13.65	7003.95	0.197689	13.54	4909.73	0.249935	13.49	15484	0.604604	13.61	6499.33	0.348604	nd	0	0	nd	0	0	nd	0	0	nd	0	0	nd	0	0	nd	0	0	nd	0	0	22.75	6486.29	0.144864
1139.3	Fuc-HexNAc-Gal1-3(GlcNAcβ1-6)GalNAcα1-3GalNAcol	1	1139.3	1	4					1	nd	0	0	14.39	5808.07	0.163935	nd	0	0	14.37*	2674.16	0.104418	14.39*	3198.01	0.171531	nd	0	0	nd	0	0	nd	0	0	nd	0	0	14.79	28699.4	1.58738	14.83	23643.4	1.24698	nd	0	0	nd	0	0
1139.3	HexNAc-(Fuc-)HexNAc-Galß1-3(GlcNAcß1-6)GalNAcol	1	1139.3	1	4					1	nd	0	0	nd	0	0	nd	0	0	nd	0	0	nd	0	0	nd	0	0	nd	0	0	nd	0	0	nd	0	0	nd	0	0	nd	0	0	nd	0	0	nd	0	0
1139.3	Gal1-3(HexNAc-(Fuc-)GlcNAcβ1-6)GalNAcα1-3GalNAcol	1	1139.3	1	4					1	nd	0	0	nd	0	0	nd	0	0	nd	0	0	nd	0	0	nd	0	0	nd	0	0	nd	0	0	nd	0	0	nd	0	0	nd	0	0	nd	0	0	nd	0	0
1139.3	HexNAc-(Fuc-)HexNAc-Gal-HexNAc-GalNAcol	1	1139.3	1	4					1	nd	0	0	nd	0	0	nd	0	0	nd	0	0	nd	0	0	nd	0	0	nd	0	0	nd	0	0	nd	0	0	nd	0	0	nd	0	0	nd	0	0	nd	0	0
1155.3	HexNAc-Gal1-3(Gal-HexNAc1-6)GalNAcα1-3GalNAcol	1	1155.3	2	4						13.67	5314.5	0.318707	13.72	6996.1	0.197467	13.72*	866.138	0.0440917	13.73	5871.76	0.229275	13.76	4682.5	0.251155	nd	0	0	nd	0	0	nd	0	0	nd	0	0	nd	0	0	nd	0	0	nd	0	0	nd	0	0
1155.3	HexNAc-Galβ1-3(HexNAc-Gal-GlcNAcβ1-6)GalNAcol	1	1155.3	2	4						nd	0	0	15.74	1956.19	0.055214	nd	0	0	15.73*	2473.84	0.0965962	nd	0	0	nd	0	0	nd	0	0	nd	0	0	nd	0	0	nd	0	0	nd	0	0	nd	0	0	nd	0	0
1155.3	HexNAc-Gal-GlcNAcβ1-6(Gal1-3)GalNAcα1-3GalNAcol	1	1155.3	2	4						nd	0	0	16.09*	1924.15	0.0543096	nd	0	0	16.05	5054.78	0.197374	nd	0	0	nd	0	0	nd	0	0	nd	0	0	nd	0	0	nd	0	0	nd	0	0	nd	0	0	nd	0	0
1169.2	NeuAcα2-3HexNAc-Galß1-3(NeuAcα2-6)GalNAcol	1	1169.2	1	2	2					nd	0	0	nd	0	0	nd	0	0	nd	0	0	nd	0	0	nd	0	0	nd	0	0	nd	0	0	nd	0	0	nd	0	0	nd	0	0	nd	0	0	nd	0	0
1169.2	Gal-GalNAcα1-3(NeuAcα2-8NeuAcα2-6)GalNAcol	1	1169.2	1	2	2					nd	0	0	nd	0	0	nd	0	0	nd	0	0	nd	0	0	nd	0	0	nd	0	0	nd	0	0	nd	0	0	nd	0	0	nd	0	0	nd	0	0	nd	0	0
1169.3	NeuAcα2-3Gal-GalNAcα1-3(NeuAcα2-6)GalNAcol	1	1169.3	1	2	2					nd	0	0	nd	0	0	nd	0	0	nd	0	0	nd	0	0	nd	0	0	nd	0	0	nd	0	0	nd	0	0	nd	0	0	nd	0	0	nd	0	0	nd	0	0
1186.3	Gal-(Fuc-)HexNAc-Galß1-3(NeuAcα2-6)GalNAcol	1	1186.3	2	2	1				1	nd	0	0	nd	0	0	nd	0	0	nd	0	0	nd	0	0	nd	0	0	nd	0	0	nd	0	0	nd	0	0	nd	0	0	nd	0	0	nd	0	0	nd	0	0
1227.4	Fuc-HexNAc-Gal-GalNAcα1-3(NeuAcα2-6)GalNAcol	1	1227.4	1	3	1				1	nd	0	0	nd	0	0	nd	0	0	nd	0	0	nd	0	0	19.59	29817.2	0.0547072	19.74	145255	0.328247	19.57	53475.4	0.075766	nd	0	0	nd	0	0	nd	0	0	nd	0	0	nd	0	0
1227.4	Fuc-HexNAc-Gal-GalNAcα1-3(NeuAcα2-6)GalNAcol	1	1227.4	1	3	1				1	nd	0	0	nd	0	0	nd	0	0	nd	0	0	nd	0	0	nd	0	0	20.97	65529.3	0.148083	nd	0	0	nd	0	0	nd	0	0	nd	0	0	nd	0	0	nd	0	0
1227.5	HexNAc-(Fuc-)GlcNAc-Galß1-3(NeuAcα2-6)GalNAcol	1	1227.5	1	3	1				1	nd	0	0	nd	0	0	nd	0	0	nd	0	0	nd	0	0	nd	0	0	nd	0	0	nd	0	0	nd	0	0	nd	0	0	nd	0	0	nd	0	0	24.12	11595.1	0.258964
1243.5	Neu5Acα2-3Galß1-3(HexNAc-Galß1-4GlcNAcß1-6)GalNAcol	1	1243.5	2	3	1					nd	0	0	nd	0	0	nd	0	0	nd	0	0	nd	0	0	nd	0	0	nd	0	0	nd	0	0	nd	0	0	nd	0	0	nd	0	0	nd	0	0	nd	0	0
1243.5	Gal-GlcNAcβ1-6(NeuAcα2-3Gal1-3)GalNAcα1-3GalNAcol	1	1243.5	2	3	1					nd	0	0	nd	0	0	nd	0	0	nd	0	0	nd	0	0	nd	0	0	nd	0	0	nd	0	0	nd	0	0	nd	0	0	nd	0	0	nd	0	0	nd	0	0
1243.5	Gal-GlcNAcβ1-6(NeuAcα2-6Gal1-3)GalNAcα1-3GalNAcol	1	1243.5	2	3	1					nd	0	0	nd	0	0	nd	0	0	nd	0	0	nd	0	0	nd	0	0	nd	0	0	nd	0	0	nd	0	0	nd	0	0	nd	0	0	nd	0	0	nd	0	0
1244.3	Fuc-GalNAc-Galß1-3(Gal(Fuc-)GlcNAcß1-6)GalNAcol	1	1244.3	2	3					2	nd	0	0	nd	0	0	nd	0	0	nd	0	0	nd	0	0	nd	0	0	nd	0	0	nd	0	0	nd	0	0	nd	0	0	nd	0	0	nd	0	0	nd	0	0
1244.4	Fuc-GalNAc-Galß1-3(Gal(Fuc-)GlcNAcß1-6)GalNAcol	1	1244.4	2	3					2	nd	0	0	nd	0	0	nd	0	0	nd	0	0	nd	0	0	nd	0	0	nd	0	0	nd	0	0	nd	0	0	nd	0	0	nd	0	0	nd	0	0	nd	0	0
1260.5	Gal1-3(Fuc-GlcNAcß1-6)Galß1-3(Gal-GlcNAcß1-6)GalNAcol	1	1260.5	3	3					1	nd	0	0	nd	0	0	nd	0	0	nd	0	0	nd	0	0	nd	0	0	nd	0	0	nd	0	0	nd	0	0	nd	0	0	nd	0	0	nd	0	0	nd	0	0
1284.5	NeuAcα2-3HexNAc-Gal1-3(GlcNAcß1-6)GalNAcα1-3GalNAcol	1	1284.5	1	4	1					nd	0	0	nd	0	0	nd	0	0	nd	0	0	nd	0	0	nd	0	0	nd	0	0	nd	0	0	nd	0	0	nd	0	0	nd	0	0	nd	0	0	nd	0	0
1284.5	HexNAc-Gal1-3(GlcNAcß1-6)GalNAcα1-3(NeuAcα2-6)GalNAcol	1	1284.5	1	4	1					nd	0	0	nd	0	0	nd	0	0	nd	0	0	nd	0	0	nd	0	0	nd	0	0	nd	0	0	nd	0	0	nd	0	0	nd	0	0	nd	0	0	nd	0	0
1301.4	Fuc-HexNAc-Gal1-3(Gal-GlcNAcß1-6)GalNAcα1-3GalNAcol	1	1301.4	2	4					1	14.87	2323.72	0.139352	14.92	10910.2	0.307943	14.94	3572.52	0.181863	15	12607.9	0.492302	15.02	23725.8	1.27258	18.86*	5859.31	0.0107504	18.8	23224.7	0.0524831	18.75*	12511	0.017726	16.14	14381.3	0.280036	16.21	1762.74	0.097498	16.23	4421.6	0.233201	nd	0	0	nd	0	0
1301.4	HexNAc-(Fuc-)HexNAc-Galβ1-3(Gal-GlcNAcβ1-6)GalNAcol	1	1301.4	2	4					1	nd	0	0	nd	0	0	nd	0	0	nd	0	0	nd	0	0	nd	0	0	nd	0	0	nd	0	0	nd	0	0	nd	0	0	nd	0	0	nd	0	0	nd	0	0
1301.4	HexNAc-(Fuc-)HexNAc-Galβ1-3(Gal-GlcNAcβ1-6)GalNAcol	1	1301.4	2	4					1	nd	0	0	nd	0	0	nd	0	0	nd	0	0	nd	0	0	nd	0	0	nd	0	0	nd	0	0	nd	0	0	nd	0	0	nd	0	0	nd	0	0	nd	0	0
1301.4	Gal-(Fuc-HexNAc-Gal1-3GlcNAcß1-6)GalNAcα1-3GalNAcol	1	1301.4	2	4					1	nd	0	0	16.89	11524.4	0.325281	nd	0	0	16.96	24096.7	0.940902	16.89*	3193.07	0.171266	21.05*	14151.4	0.0259643	21.25	57895	0.130831	nd	0	0	nd	0	0	nd	0	0	nd	0	0	nd	0	0	nd	0	0
1301.4	Fuc-HexNAc-HexNAc-Galß1-3(Gal-GlcNAcß1-6)GalNAcol	1	1301.4	2	4					1	17.39*	401.769	0.0240938	17.39	4089.68	0.115433	17.32*	628.348	0.0319867	17.41	4973.15	0.194186	17.35	3285.69	0.176234	nd	0	0	nd	0	0	nd	0	0	18.38	1726.98	0.0336281	18.15	1229.95	0.0680294	18.06	1765.92	0.0931372	nd	0	0	nd	0	0
1301.4	HexNac-Galß1-3(Fuc-HexNAc-Gal-GlcNAcß1-6)GalNAcol	1	1301.4	2	4					1	17.58*	763.771	0.0458029	17.63	9200.25	0.25968	17.68*	1215.97	0.0619002	17.71	4998.49	0.195176	17.7	7879.16	0.422614	21.42*	10609.2	0.0194653	21.63	75604.6	0.170851	21.6	16393.2	0.0232266	18.51	2747.59	0.0535017	18.77	1212.4	0.0670584	18.8	3060.43	0.161411	nd	0	0	nd	0	0
1301.4	Gal1-3(Gal1-3(Fuc-GlcNAcß1-6)HexNAc1-6)GalNAcα1-3GalNAcol	1	1301.4	2	4					1	nd	0	0	nd	0	0	nd	0	0	nd	0	0	nd	0	0	nd	0	0	23.05	38210.9	0.0863488	nd	0	0	nd	0	0	nd	0	0	nd	0	0	nd	0	0	nd	0	0
1331.3	NeuAcα2-3Galß1-3(NeuAcα2-3Gal-GlcNAcß1-6)GalNAcol	1	1331.3	2	2	2					nd	0	0	nd	0	0	nd	0	0	nd	0	0	nd	0	0	30.63	49314.4	0.0904796	30.63	43365.3	0.0979968	30.86	28466.4	0.0403323	22.71	5505.31	0.1072	22.72	3061.36	0.169325	22.82*	1428.6	0.0753461	nd	0	0	nd	0	0
1342.6	Fuc-HexNAc-HexNAc-Gal1-3(GlcNAcß1-6)GalNAcα1-3GalNAcol	2	670.8	1	5					1	13.47*	1381.43	0.0828434	13.57	3273.07	0.0923834	13.51*	1465.44	0.0745997	13.58	6823	0.266418	13.61	6351.73	0.340687	17.41	101462	0.186156	17.4	336737	0.760956	17.22	136141	0.19289	14.69	14453.8	0.281448	14.79	25946.4	1.43511	14.83	18824.5	0.992828	nd	0	0	nd	0	0
1342.6	HexNAc-(Fuc-)HexNAc-Gal1-3(GlcNAcß1-6)GalNAcα1-3GalNAcol	2	670.8	1	5					1	14.79	4716.83	0.282866	14.82	26317.2	0.742812	14.82	8568.94	0.436211	14.81	26164.1	1.02163	14.87	4124.69	0.221236	18.95	47591.1	0.0873178	nd	0	0	nd	0	0	nd	0	0	nd	0	0	nd	0	0	nd	0	0	nd	0	0
1372.4	NeuAcα2-3HexNAc-Gal-GalNAcα1-3(NeuAcα2-6)GalNAcol	1	1372.4	3	1	2					nd	0	0	nd	0	0	nd	0	0	nd	0	0	nd	0	0	nd	0	0	nd	0	0	nd	0	0	nd	0	0	nd	0	0	nd	0	0	nd	0	0	nd	0	0
1389.4	Gal1-3(Gal-(Fuc-)GlcNAcß1-6)GalNAcα1-3(NeuAcα2-6)GalNAcol	1	1389.4	2	3	1				1	nd	0	0	nd	0	0	nd	0	0	nd	0	0	nd	0	0	nd	0	0	nd	0	0	nd	0	0	nd	0	0	nd	0	0	nd	0	0	nd	0	0	nd	0	0
1389.4	NeuAcα2-3Galß1-3(Fuc-HexNAc-Gal-GlcNAcß1-6)GalNAcol	1	1389.4	2	3	1				1	nd	0	0	nd	0	0	nd	0	0	nd	0	0	nd	0	0	nd	0	0	nd	0	0	nd	0	0	nd	0	0	nd	0	0	nd	0	0	nd	0	0	nd	0	0
1389.4	NeuAcα2-3Galß1-3(Fuc-HexNAc-Gal-GlcNAcß1-6)GalNAcol	1	1389.4	2	3	1				1	nd	0	0	nd	0	0	nd	0	0	nd	0	0	nd	0	0	25.78	16158	0.0296459	25.74	39575.5	0.0894326	25.81*	5669.98	0.00803343	20.91	4856.86	0.0945739	20.88*	1972.78	0.109115	20.83*	1653.31	0.0871976	nd	0	0	nd	0	0
1405.5	NeuAcα2-3Galß1-3(Gal-HexNAc-Gal1-4GlcNAcß1-6)GalNAcol	1	1405.5	3	3	1					nd	0	0	nd	0	0	nd	0	0	nd	0	0	nd	0	0	nd	0	0	nd	0	0	nd	0	0	nd	0	0	nd	0	0	nd	0	0	nd	0	0	nd	0	0
1430.6	Fuc-HexNAc-Gal1-3(GlcNAcß1-6)GalNAcα1-3(NeuAcα2-6)GalNAcol	2	714.8	1	4	1				1	nd	0	0	nd	0	0	nd	0	0	nd	0	0	nd	0	0	nd	0	0	nd	0	0	nd	0	0	nd	0	0	nd	0	0	nd	0	0	nd	0	0	nd	0	0
1430.6	Fuc-HexNAc-Gal1-3(GlcNAcß1-6)GalNAcα1-3(NeuAcα2-6)GalNAcol	2	714.8	1	4	1				1	nd	0	0	nd	0	0	nd	0	0	nd	0	0	nd	0	0	nd	0	0	nd	0	0	nd	0	0	nd	0	0	nd	0	0	nd	0	0	nd	0	0	nd	0	0
1447.7	Fuc-HexNAc-Galß1-3(Fuc-HexNAc-Gal-GlcNAcß1-6)GalNAcol	1	1447.7	2	4					2	nd	0	0	nd	0	0	nd	0	0	nd	0	0	nd	0	0	22.53	19968.1	0.0366365	22.49	114864	0.25957	22.53	24582.8	0.0348298	19.75	6935.38	0.135047	19.78	4685.9	0.259179	19.76	7522.83	0.396764	nd	0	0	nd	0	0
1463.5	Fuc-HexNAc-Galß1-3(Gal-HexNAc-Galß1-4GlcNAcß1-6)GalNAcol	2	731.5	3	4					1	nd	0	0	nd	0	0	nd	0	0	nd	0	0	nd	0	0	nd	0	0	nd	0	0	nd	0	0	nd	0	0	nd	0	0	nd	0	0	nd	0	0	nd	0	0
1504.6	HexNAc-(Fuc-)HexNAc-Gal1-3(Gal-GlcNAcß1-6)GalNAcα1-3GalNAcol	2	751.8	2	5					1	15.92	3073.9	0.18434	16	15906.1	0.448955	15.97	4293.67	0.218574	16.05	16335	0.637834	15.98*	1101.34	0.0590726	nd	0	0	nd	0	0	nd	0	0	nd	0	0	nd	0	0	nd	0	0	nd	0	0	nd	0	0
1504.6	HexNAc-(Fuc-)HexNAc-Gal1-3(Gal-GlcNAcß1-6)GalNAcα1-3GalNAcol	2	751.8	2	5					1	nd	0	0	16.64	4418.75	0.124721	nd	0	0	16.7	1901.06	0.0742308	nd	0	0	nd	0	0	nd	0	0	nd	0	0	nd	0	0	nd	0	0	nd	0	0	nd	0	0	nd	0	0
1504.6	Fuc-HexNAc-Gal-HexNAc-Gal1-3(GlcNAcß1-6)GalNAcα1-3GalNAcol	2	751.8	2	5					1	nd	0	0	17.09	4315.54	0.121807	nd	0	0	17.06	8563.54	0.33438	17.02*	918.35	0.0492575	nd	0	0	nd	0	0	nd	0	0	nd	0	0	nd	0	0	nd	0	0	nd	0	0	nd	0	0
1504.6	Fuc-HexNAc-Gal-HexNAc-Gal1-3(GlcNAcß1-6)GalNAcα1-3GalNAcol	2	751.8	2	5					1	17.76*	741.352	0.0444584	17.9	4754.22	0.134189	17.81*	668.326	0.0340219	17.97	3385.14	0.132179	17.94	9065.11	0.486224	nd	0	0	21.82	20067.1	0.0453476	nd	0	0	nd	0	0	nd	0	0	19.07	2799.13	0.14763	nd	0	0	nd	0	0
1504.6	HexNAc-(Fuc-)HexNAc-Gal-HexNAc-Gal-GalNAcα1-3GalNAcol	2	751.8	2	5					1	nd	0	0	nd	0	0	nd	0	0	nd	0	0	nd	0	0	nd	0	0	23.42	15448.1	0.0349097	nd	0	0	nd	0	0	nd	0	0	nd	0	0	nd	0	0	nd	0	0
1534.5	NeuAcα2-3Gal-GlcNAcß1-6(Gal1-3)GalNAcα1-3(NeuAcα2-6)GalNAcol	2	766.8	2	3	2					nd	0	0	nd	0	0	nd	0	0	nd	0	0	nd	0	0	nd	0	0	nd	0	0	nd	0	0	nd	0	0	nd	0	0	nd	0	0	nd	0	0	nd	0	0
1535.5	Fuc-HexNAc-Gal-(Fuc-)GlcNAcß1-6(NeuAcα2-3Galß1-3)GalNAcol	2	767.5	2	3	1				2	nd	0	0	nd	0	0	nd	0	0	nd	0	0	nd	0	0	nd	0	0	nd	0	0	nd	0	0	nd	0	0	nd	0	0	nd	0	0	nd	0	0	nd	0	0
1535.5	Fuc-GalNAc-Galß1-3(NeuAcα2-3Gal(Fuc-)GlcNAcß1-6)GalNAcol	2	767.5	2	3	1				2	nd	0	0	nd	0	0	nd	0	0	nd	0	0	nd	0	0	nd	0	0	nd	0	0	nd	0	0	nd	0	0	nd	0	0	nd	0	0	nd	0	0	nd	0	0
1551.5	Galß1-3(GlcNAcß1-6(NeuAcα2-3Gal1-3)Gal-(Fuc-)GlcNAcß1-6]GalNAcol	2	775.4	3	3	1				1	nd	0	0	nd	0	0	nd	0	0	nd	0	0	nd	0	0	nd	0	0	nd	0	0	nd	0	0	nd	0	0	nd	0	0	nd	0	0	nd	0	0	nd	0	0
1551.5	Gal1-3(Fuc-GlcNAcß1-6)Galß1-3(NeuAc-Gal-GlcNAcß1-6)GalNAcol	2	775.4	3	3	1				1	nd	0	0	nd	0	0	nd	0	0	nd	0	0	nd	0	0	nd	0	0	nd	0	0	nd	0	0	nd	0	0	nd	0	0	nd	0	0	nd	0	0	nd	0	0
1575.6	NeuAcα2-3HexNAc-Gal1-3(GlcNAcß1-6)GalNAcα1-3(NeuAcα2-6)GalNAcol	2	787.3	1	4	2					nd	0	0	nd	0	0	nd	0	0	nd	0	0	nd	0	0	nd	0	0	nd	0	0	nd	0	0	nd	0	0	nd	0	0	nd	0	0	nd	0	0	nd	0	0
1592.5	Gal-GlcNAcß1-6(Fuc-HexNAc-Gal1-3)GalNAcα1-3(NeuAcα2-6)GalNAcol	2	795.8	2	4	1				1	nd	0	0	nd	0	0	nd	0	0	nd	0	0	nd	0	0	nd	0	0	nd	0	0	nd	0	0	nd	0	0	nd	0	0	nd	0	0	nd	0	0	nd	0	0
1592.5	Gal-GlcNAcß1-6(Fuc-HexNAc-Gal1-3)GalNAcα1-3(NeuAcα2-6)GalNAcol	2	795.8	2	4	1				1	nd	0	0	nd	0	0	nd	0	0	nd	0	0	nd	0	0	nd	0	0	nd	0	0	nd	0	0	nd	0	0	nd	0	0	nd	0	0	nd	0	0	nd	0	0
1592.5	Gal-GlcNAcß1-6(Fuc-HexNAc-Gal1-3)GalNAcα1-3(NeuAcα2-6)GalNAcol	2	795.8	2	4	1				1	nd	0	0	nd	0	0	nd	0	0	nd	0	0	nd	0	0	23.72	6096.24	0.0111851	23.89	153752	0.347447	23.99	9189.17	0.0130196	nd	0	0	nd	0	0	nd	0	0	nd	0	0	nd	0	0
1593.6	Fuc-HexNAc-Galß1-3(Fuc-HexNAc-Gal-(Fuc-)GlcNAcß1-6)GalNAcol	2	796.3	2	4					3	nd	0	0	nd	0	0	nd	0	0	nd	0	0	nd	0	0	nd	0	0	nd	0	0	nd	0	0	15.85	10788	0.210067	16	6925.86	0.383072	15.93	6796.76	0.35847	nd	0	0	nd	0	0
1608.6	HexNAc-Galß1-3(NeuAc-GlcNAcß1-6(Gal1-3)Galß1-4GlcNAcß1-6)GalNAcol	2	803.8	3	4	1					nd	0	0	nd	0	0	nd	0	0	nd	0	0	nd	0	0	nd	0	0	nd	0	0	nd	0	0	nd	0	0	nd	0	0	nd	0	0	nd	0	0	nd	0	0
1609.6	Fuc-HexNAc-Galß1-3(Fuc-GlcNAcß1-6(Gal1-3)Gal-GlcNAcß1-6)GalNAcol	2	804.5	3	4					2	nd	0	0	nd	0	0	nd	0	0	nd	0	0	nd	0	0	nd	0	0	nd	0	0	nd	0	0	nd	0	0	nd	0	0	nd	0	0	nd	0	0	nd	0	0
1663.6	NeuAc-GlcNAcß1-6(Gal1-3)GalNAcα1-3(NeuAcα2-8NeuAcα2-6)GalNAcol	2	831.3	1	3	3					nd	0	0	nd	0	0	nd	0	0	nd	0	0	nd	0	0	nd	0	0	nd	0	0	nd	0	0	nd	0	0	nd	0	0	nd	0	0	nd	0	0	nd	0	0
1696.6	NeuAcα2-3Galß1-3(NeuAca2-3GlcNAcß1-6(Gal1-3)Gal-GlcNAcß1-6)GalNAcol	2	847.8	3	3	2					nd	0	0	nd	0	0	nd	0	0	nd	0	0	nd	0	0	nd	0	0	nd	0	0	nd	0	0	nd	0	0	nd	0	0	nd	0	0	nd	0	0	nd	0	0
1697.6	Fuc-HexNAc-Gal1-3(Gal-(Fuc-)GlcNAcß1-6)Galß1-3(NeuAcα2-6)GalNAcol	2	848.3	3	3	1				2	nd	0	0	nd	0	0	nd	0	0	nd	0	0	nd	0	0	nd	0	0	nd	0	0	nd	0	0	nd	0	0	nd	0	0	nd	0	0	nd	0	0	nd	0	0
1697.6	Gal1-3(Fuc-GlcNAcß1-6)Galß1-3(NeuAcα2-3Gal-(Fuc-)GlcNAcß1-6)GalNAcol	2	848.3	3	3	1				2	nd	0	0	nd	0	0	nd	0	0	nd	0	0	nd	0	0	nd	0	0	nd	0	0	nd	0	0	nd	0	0	nd	0	0	nd	0	0	nd	0	0	nd	0	0
1737.7	NeuAc-HexNAc-Gal-GlcNAcß1-6(Gal1-3)GalNAcα1-3(NeuAcα2-6)GalNAcol	2	868.4	2	4	2					nd	0	0	nd	0	0	nd	0	0	nd	0	0	nd	0	0	nd	0	0	nd	0	0	nd	0	0	nd	0	0	nd	0	0	nd	0	0	nd	0	0	nd	0	0
1737.6	NeuAcα2-3HexNAc-Gal1-3(Gal-GlcNAcß1-6)GalNAcα1-3(NeuAcα2-6)GalNAcol	2	868.3	2	4	2					nd	0	0	nd	0	0	nd	0	0	nd	0	0	nd	0	0	nd	0	0	nd	0	0	nd	0	0	nd	0	0	nd	0	0	nd	0	0	nd	0	0	nd	0	0
1738.6	Gal-(Fuc-)GlcNAcß1-6(Fuc-GalNAc-Gal1-3)GalNAcα1-3(NeuAcα2-6)GalNAcol	2	868.8	2	4	1				2	nd	0	0	nd	0	0	nd	0	0	nd	0	0	nd	0	0	nd	0	0	nd	0	0	nd	0	0	nd	0	0	nd	0	0	nd	0	0	nd	0	0	nd	0	0
1738.6	Gal-(Fuc-)GlcNAcß1-6(Fuc-GalNAc-Gal1-3)GalNAcα1-3(NeuAcα2-6)GalNAcol	2	868.8	2	4	1				2	nd	0	0	nd	0	0	nd	0	0	nd	0	0	nd	0	0	nd	0	0	nd	0	0	nd	0	0	nd	0	0	nd	0	0	nd	0	0	nd	0	0	nd	0	0
1754.8	Fuc-HexNAc-Galß1-3(NeuAc-GlcNAcß1-6(Gal1-3)Gal-GlcNAcß1-6)GalNAcol	2	876.9	3	4	1				1	nd	0	0	nd	0	0	nd	0	0	nd	0	0	nd	0	0	nd	0	0	nd	0	0	nd	0	0	nd	0	0	nd	0	0	nd	0	0	nd	0	0	nd	0	0
1795.8	HexNAc-(Fuc-)HexNAc-Gal1-3(Hex-GlcNAcß1-6)GalNAcα1-3(NeuAcα2-6)GalNAcol	2	897.5	2	5	1				1	nd	0	0	nd	0	0	nd	0	0	nd	0	0	nd	0	0	nd	0	0	25.74	47851.1	0.108134	nd	0	0	nd	0	0	nd	0	0	nd	0	0	nd	0	0	nd	0	0
1842.6	NeuAc-Galß1-3(NeuAc-GlcNAcß1-6(Gal1-3)Gal-(Fuc-)GlcNAcß1-6)GalNAcol	2	920.8	3	3	2				1	nd	0	0	nd	0	0	nd	0	0	nd	0	0	nd	0	0	nd	0	0	nd	0	0	nd	0	0	nd	0	0	nd	0	0	nd	0	0	nd	0	0	nd	0	0
1842.6	NeuAc-Galß1-3(NeuAc-GlcNAcß1-6(Gal1-3)Gal-(Fuc-)GlcNAcß1-6)GalNAcol	2	920.8	3	3	2				1	nd	0	0	nd	0	0	nd	0	0	nd	0	0	nd	0	0	nd	0	0	nd	0	0	nd	0	0	nd	0	0	nd	0	0	nd	0	0	nd	0	0	nd	0	0
1883.8	NeuAc-HexNAc-Galß1-3(NeuAc-HexNAc-Gal-(Fuc-)GlcNAcß1-6)GalNAcol	2	941.4	2	4	2				1	nd	0	0	nd	0	0	nd	0	0	nd	0	0	nd	0	0	nd	0	0	nd	0	0	nd	0	0	nd	0	0	nd	0	0	nd	0	0	nd	0	0	nd	0	0
1883.8	Gal-(Fuc-)GlcNAcß1-6(NeuAc-HexNAc-Gal1-3)GalNAcα1-3(NeuAcα2-6)GalNAcol	2	941.4	2	4	2				1	nd	0	0	nd	0	0	nd	0	0	nd	0	0	nd	0	0	nd	0	0	nd	0	0	nd	0	0	nd	0	0	nd	0	0	nd	0	0	nd	0	0	nd	0	0
1899.8	NeuAc-HexNAc-Galß1-3(NeuAc-GlcNAcß1-6(Gal1-3)Gal-GlcNAcß1-6)GalNAcol	2	949.4	3	4	2					nd	0	0	nd	0	0	nd	0	0	nd	0	0	nd	0	0	nd	0	0	nd	0	0	nd	0	0	nd	0	0	nd	0	0	nd	0	0	nd	0	0	nd	0	0
1900.8	NeuAc-HexNAc-Galß1-3(Fuc-GlcNAcß1-6(Gal1-3)Gal-(Fuc-)GlcNAcß1-6)GalNAcol	2	949.9	3	4	1				2	nd	0	0	nd	0	0	nd	0	0	nd	0	0	nd	0	0	nd	0	0	nd	0	0	nd	0	0	nd	0	0	nd	0	0	nd	0	0	nd	0	0	nd	0	0
1900.8	NeuAc-HexNAc-Galß1-3(Fuc-GlcNAcß1-6(Gal1-3)Gal-(Fuc-)GlcNAcß1-6)GalNAcol	2	949.9	3	4	1				2	nd	0	0	nd	0	0	nd	0	0	nd	0	0	nd	0	0	nd	0	0	nd	0	0	nd	0	0	nd	0	0	nd	0	0	nd	0	0	nd	0	0	nd	0	0
1933	Galß1-3(NeuAc-GlcNAcß1-6(Gal1-3)Gal-GlcNAcß1-6(Gal1-3)Gal-GlcNAcα1-6)GalNAcol	2	966	5	4	1					nd	0	0	nd	0	0	nd	0	0	nd	0	0	nd	0	0	nd	0	0	nd	0	0	nd	0	0	nd	0	0	nd	0	0	nd	0	0	nd	0	0	nd	0	0
1941.7	Gal1-3(Fuc-GlcNAcß1-6)HexNAc-Gal1-3(Fuc-GlcNAcß1-6)GalNAcα1-3(NeuAcα2-6)GalNAcol	2	970.3	2	5	1				2	nd	0	0	nd	0	0	nd	0	0	nd	0	0	nd	0	0	nd	0	0	nd	0	0	nd	0	0	nd	0	0	nd	0	0	nd	0	0	nd	0	0	nd	0	0
1941.7	Gal1-3(Fuc-GlcNAcß1-6)HexNAc-Gal1-3(Fuc-GlcNAcß1-6)GalNAcα1-3(NeuAcα2-6)GalNAcol	2	970.3	2	5	1				2	nd	0	0	nd	0	0	nd	0	0	nd	0	0	nd	0	0	nd	0	0	nd	0	0	nd	0	0	nd	0	0	nd	0	0	nd	0	0	nd	0	0	nd	0	0
1941.7	Fuc-HexNAc-Gal1-3(Fuc-HexNAc-Gal-GlcNAcß1-6)GalNAcα1-3(NeuAcα2-6)GalNAcol	2	970.3	2	5	1				2	nd	0	0	nd	0	0	nd	0	0	nd	0	0	nd	0	0	nd	0	0	nd	0	0	nd	0	0	nd	0	0	nd	0	0	nd	0	0	nd	0	0	nd	0	0
1974.8	Galß1-3(Fuc-HexNAc-Gal1-3(Gal-GlcNAcß1-6)Gal1-3(Fuc-GlcNAcß1-6)GlcNAcß1-6)GalNAcol	2	986.9	4	5					2	nd	0	0	nd	0	0	nd	0	0	nd	0	0	nd	0	0	nd	0	0	nd	0	0	nd	0	0	nd	0	0	nd	0	0	nd	0	0	nd	0	0	nd	0	0
1987.8	NeuAc-NeuAc-Galß1-3(NeuAc-GlcNAcß1-6(Gal1-3)Gal-GlcNAcß1-6)GalNAcol	2	993.4	3	3	3					nd	0	0	nd	0	0	nd	0	0	nd	0	0	nd	0	0	nd	0	0	nd	0	0	nd	0	0	nd	0	0	nd	0	0	nd	0	0	nd	0	0	nd	0	0
2045.8	NeuAc-HexNAc-Galß1-3(NeuAc-GlcNAcß1-6(Gal1-3)Gal-(Fuc-)GlcNAcß1-6]GalNAcol	2	1022.4	3	4	2				1	nd	0	0	nd	0	0	nd	0	0	nd	0	0	nd	0	0	nd	0	0	nd	0	0	nd	0	0	nd	0	0	nd	0	0	nd	0	0	nd	0	0	nd	0	0
2045.8	NeuAc-HexNAc-Galß1-3(NeuAcα2-6GlcNAcß1-6(Gal1-3)Gal-(Fuc-)GlcNAcß1-6]GalNAcol	2	1022.4	3	4	2				1	nd	0	0	nd	0	0	nd	0	0	nd	0	0	nd	0	0	nd	0	0	nd	0	0	nd	0	0	nd	0	0	nd	0	0	nd	0	0	nd	0	0	nd	0	0
2079.8	Galß1-3(NeuAc-GlcNAcß1-6(Gal1-3)Gal-(Fuc-)GlcNAcß1-6(Gal1-3)Gal-GlcNAcß1-6)GalNAcol	2	1039.4	5	4	1				1	nd	0	0	nd	0	0	nd	0	0	nd	0	0	nd	0	0	nd	0	0	nd	0	0	nd	0	0	nd	0	0	nd	0	0	nd	0	0	nd	0	0	nd	0	0
2231.8	NeuAc-HexNAc-Gal1-3(NeuAc-HexNAc-Gal-GlcNAcß1-6)GalNAcα1-3(NeuAc-)GalNAcol	2	1115.4	2	5	3					nd	0	0	nd	0	0	nd	0	0	nd	0	0	nd	0	0	nd	0	0	nd	0	0	nd	0	0	nd	0	0	nd	0	0	nd	0	0	nd	0	0	nd	0	0
2270	Galß1-3(Gal1-3(NeuAcα-GlcNAcß1-6)Gal-(Fuc-)GlcNAcß1-6(NeuAc-Gal1-3)Gal-GlcNAcß1-6)GalNAcol	2	1184.5	5	4	2				1	nd	0	0	nd	0	0	nd	0	0	nd	0	0	nd	0	0	nd	0	0	nd	0	0	nd	0	0	nd	0	0	nd	0	0	nd	0	0	nd	0	0	nd	0	0
2378	NeuAc-HexNAc-Gal1-3(NeuAc-HexNAc-Gal-(Fuc-)GlcNAcß1-6)GalNAcα1-3(NeuAcα2-6)GalNAcol	2	1188.5	2	5	3				1	nd	0	0	nd	0	0	nd	0	0	nd	0	0	nd	0	0	nd	0	0	nd	0	0	nd	0	0	nd	0	0	nd	0	0	nd	0	0	nd	0	0	nd	0	0
[truncated: 132 more columns]
